# Supplementary material for: Antiradical Properties of N-Oxide Surfactants—Two in One
Source: Int J Mol Sci. 2021 Jul 27;22(15):8040. doi: 10.3390/ijms22158040 (PMC8346996; doi:10.3390/ijms22158040)
Supplement: Supplementary file 1 [file ijms-22-08040-s001.zip]

Archive with 1 entries (1 files):
- ijms-1300878-supplementary.pdf
